# Supplementary material for: A Novel N4-Like Bacteriophage Isolated from a Wastewater Source in South India with Activity against Several Multidrug-Resistant Clinical Pseudomonas aeruginosa Isolates
Source: mSphere. 2021 Jan 13;6(1):e01215-20. doi: 10.1128/mSphere.01215-20 (PMC7845610; doi:10.1128/mSphere.01215-20)
Supplement: TABLE S1 [file mSphere.01215-20_st001.xlsx]

## Sheet: CDS
Feature	Start	End	Length	Strand	AA Length	Product
AM.P2_gp001	1	232	232	-	77	hypothetical protein
AM.P2_gp002	232	3423	3192	-	1063	SGNH hydrolase domain containing tail fiber protein
AM.P2_gp003	3447	4160	714	-	237	hypothetical protein
AM.P2_gp004	4160	4474	315	-	104	hypothetical protein
AM.P2_gp005	4475	5749	1275	-	424	DUF1983 containing putative tail fiber protein
AM.P2_gp006	6132	6557	426	+	141	hypothetical protein
AM.P2_gp007	6554	6952	399	+	132	hypothetical protein
AM.P2_gp008	6956	7972	1017	+	338	PD-(D/E)XK nuclease domain containing N4 gp42-like protein
AM.P2_gp009	7982	10120	2139	+	712	putative DNA primase/N4 gp43-like protein
AM.P2_gp010	10169	10906	738	+	245	putative ATPase/N4 gp44-like protein
AM.P2_gp011	10921	11658	738	+	245	putative SSB-like protein/N4 gp45-like protein
AM.P2_gp012	11734	12024	291	+	96	hypothetical protein
AM.P2_gp013	12025	12579	555	+	184	putative RuvC-like Holliday junction resolvase/N4 gp46-like protein
AM.P2_gp014	12590	12979	390	+	129	hypothetical protein
AM.P2_gp015	13025	13423	399	+	132	hypothetical protein
AM.P2_gp016	13821	14021	201	+	66	hypothetical protein
AM.P2_gp017	14014	14358	345	+	114	hypothetical protein
AM.P2_gp018	14371	14568	198	+	65	hypothetical protein
AM.P2_gp019	14582	24793	10212	-	3403	putative virion RNA polymerase/N4 gp50-like protein
AM.P2_gp020	24793	26355	1563	-	520	putative lytic tail fiber protein
AM.P2_gp021	26355	26825	471	-	156	N4 gp52-like protein
AM.P2_gp022	26809	29028	2200	-	739	N4 gp53-like protein
AM.P2_gp023	29082	30047	966	-	321	putative structural protein/N4 gp54-like protein
AM.P2_gp024	30058	30696	639	-	212	N4 gp55-like protein
AM.P2_gp025	30756	31949	1194	-	397	major capsid protein
AM.P2_gp026	31976	33211	1236	-	411	putative tape measure protein/N4 gp57-like protein
AM.P2_gp027	33214	33555	342	-	113	hypothetical protein
AM.P2_gp028	33622	35784	2163	-	720	putative portal protein/N4 gp59-like protein
AM.P2_gp029	35807	36229	423	+	140	putative dUTPase
AM.P2_gp030	36266	37000	735	-	244	hypothetical protein
AM.P2_gp031	36997	38685	1689	-	562	putative terminase large subunit/N4 gp68-like protein
AM.P2_gp032	38682	39410	729	-	242	N4 gp69-like protein
AM.P2_gp033	39479	39697	219	+	72	hypothetical protein
AM.P2_gp034	39875	40093	219	+	72	hypothetical protein
AM.P2_gp035	40336	40500	165	+	54	hypothetical protein
AM.P2_gp036	40497	40688	192	+	63	hypothetical protein
AM.P2_gp037	40692	40880	189	+	62	hypothetical protein
AM.P2_gp038	41062	41274	213	+	70	hypothetical protein
AM.P2_gp039	41271	41444	174	+	57	hypothetical protein
AM.P2_gp040	41441	41620	180	+	59	hypothetical protein
AM.P2_gp041	41617	41790	174	+	57	hypothetical protein
AM.P2_gp042	41787	41987	201	+	66	hypothetical protein
AM.P2_gp043	41984	42184	201	+	66	hypothetical protein
AM.P2_gp044	42187	42384	198	+	65	hypothetical protein
AM.P2_gp045	42381	42572	192	+	63	hypothetical protein
AM.P2_gp046	42569	42766	198	+	65	hypothetical protein
AM.P2_gp047	42739	42966	228	+	75	hypothetical protein
AM.P2_gp048	42969	43154	186	+	61	hypothetical protein
AM.P2_gp049	43151	43345	195	+	64	hypothetical protein
AM.P2_gp050	43342	43536	195	+	64	hypothetical protein
AM.P2_gp051	43533	43727	195	+	64	hypothetical protein
AM.P2_gp052	43724	43927	204	+	67	hypothetical protein
AM.P2_gp053	43905	44138	234	+	77	hypothetical protein
AM.P2_gp054	44143	44337	195	+	64	hypothetical protein
AM.P2_gp055	44298	44549	252	+	83	hypothetical protein
AM.P2_gp056	44556	44765	210	+	69	hypothetical protein
AM.P2_gp057	44769	44984	216	+	71	hypothetical protein
AM.P2_gp058	44994	45194	201	+	66	hypothetical protein
AM.P2_gp059	45191	45397	207	+	68	hypothetical protein
AM.P2_gp060	45590	45859	270	+	89	hypothetical protein (LUZ7 gp001 homolog)
AM.P2_gp061	46268	46546	279	+	92	hypothetical protein
AM.P2_gp062	46551	46826	276	+	91	hypothetical protein
AM.P2_gp063	46828	47139	312	+	103	hypothetical protein
AM.P2_gp064	47123	47431	309	+	102	hypothetical protein
AM.P2_gp065	47434	47736	303	+	100	hypothetical protein
AM.P2_gp066	47754	48002	249	+	82	hypothetical protein
AM.P2_gp067	48002	48220	219	+	72	hypothetical protein
AM.P2_gp068	48328	48564	237	+	78	hypothetical protein
AM.P2_gp069	48580	48852	273	+	90	hypothetical protein
AM.P2_gp070	48856	49041	186	+	61	hypothetical protein
AM.P2_gp071	49169	49468	300	+	99	LUZ7 Drc-like ssDNA-binding RNA polymerase cofactor
AM.P2_gp072	49542	49769	228	+	75	hypothetical protein
AM.P2_gp073	49852	50076	225	+	74	hypothetical protein
AM.P2_gp074	50076	50252	177	+	58	hypothetical protein
AM.P2_gp075	50324	50575	252	+	83	hypothetical protein
AM.P2_gp076	50575	51015	441	+	146	hypothetical protein
AM.P2_gp077	51060	51995	936	+	311	RNA polymerase small subunit RNAP1/N4 gp15-like protein
AM.P2_gp078	51992	52315	324	+	107	hypothetical protein
AM.P2_gp079	52362	53639	1278	+	425	DNA-directed RNA polymerase RNAP2
AM.P2_gp080	53741	53935	195	+	64	hypothetical protein
AM.P2_gp081	53995	54138	144	+	47	hypothetical protein
AM.P2_gp082	54141	54353	213	+	70	hypothetical protein
AM.P2_gp083	54340	54534	195	+	64	hypothetical protein
AM.P2_gp084	54521	54739	219	+	72	hypothetical protein
AM.P2_gp085	54717	54893	177	+	58	hypothetical protein
AM.P2_gp086	54975	55193	219	+	72	hypothetical protein
AM.P2_gp087	55120	55671	552	+	183	hypothetical protein
AM.P2_gp088	55675	56298	624	+	207	hypothetical protein
AM.P2_gp089	56276	56692	417	+	138	hypothetical protein
AM.P2_gp090	56712	56909	198	+	65	hypothetical protein
AM.P2_gp091	57057	57944	888	+	295	ATP-dependent Clp protease ATP-binding subunit ClpX
AM.P2_gp092	57979	59049	1071	+	356	ATPase/N4 gp24-like protein
AM.P2_gp093	59115	59528	414	+	137	hypothetical protein
AM.P2_gp094	59530	60735	1206	+	401	putative metallopeptidase/N4 gp25-like protein
AM.P2_gp095	60727	61986	1251	+	416	ATP-depedent RecD-like DNA helicase/N4 gp37-like protein
AM.P2_gp096	61986	62519	534	+	177	hypothetical protein
AM.P2_gp097	62524	65151	2628	+	875	DNA polymerase/N4 gp39-like protein
AM.P2_gp098	65148	65363	216	+	71	4Fe-4S ferredoxin
AM.P2_gp099	65212	65793	582	+	193	putative deoxyuridine 5'-triphosphate nucleotidohydrolase
AM.P2_gp100	65774	65968	195	+	64	hypothetical protein
AM.P2_gp101	65976	66269	293	+	97	hypothetical protein
AM.P2_gp102	66273	68795	2523	+	840	putative rIIA-like protein/N4 gp33-like protein
AM.P2_gp103	68771	70330	1560	+	519	putative rIIB-like protein/N4 gp34-like protein
AM.P2_gp104	70374	70598	225	+	74	hypothetical protein
AM.P2_gp105	70677	71009	333	+	110	hypothetical protein
AM.P2_gp106	71061	71306	246	+	81	hypothetical protein
AM.P2_gp107	71278	71859	582	+	193	hypothetical protein
AM.P2_gp108	71913	72413	501	-	166	putative endopeptidase
AM.P2_gp109	72410	72934	525	-	174	putative lysozyme
AM.P2_gp110	72931	73167	237	-	78	hypothetical protein
Terminator	Start	End	Length	Strand	Sequence
AM.P2_ter001	83	122	40	-	GCAGTTGCCGGAGGGTGGTTACCTTCCAGCAACAGCAACAGCTGTT
AM.P2_ter002	14557	14579	23	+	GGGGAGCATTAGCTCCCCTTCTT
AM.P2_ter003	14548	14574	27	-	GGGAGCTAATGCTCCCCTTTCTTTTT
AM.P2_ter004	29041	29063	23	-	GGGGGACTTCGGTCCCCCTTTTT
AM.P2_ter005	30721	30744	24	-	GGGGAGGGAAACCTCCCCTTTTTT
AM.P2_ter006	36228	36258	31	-	GGGGAACCAGGACGGTTCCCCTTTTTCTTTT
AM.P2_ter007	52320	52357	38	+	TGCGCCTCCCTTGGCTTCGGCTAAGGGAGGTTCCTTTT
AM.P2_ter008	70338	70362	25	+	GGGGGAGGTAACTCCCCCTTTCTTT
AM.P2_ter009	71021	71045	25	+	CCCCTCTTCGGAGGGGTTTTTTATT
AM.P2_ter010	71856	71895	40	-	CCCCCTACAGGCATGTCGCTACCTGTAGGGGGTTTTTTAT

## Sheet: Terminators
Terminator	Start	End	Length	Strand	Sequence
AM.P2_ter001	83	122	40	-	GCAGTTGCCGGAGGGTGGTTACCTTCCAGCAACAGCAACAGCTGTT
AM.P2_ter002	14557	14579	23	+	GGGGAGCATTAGCTCCCCTTCTT
AM.P2_ter003	14548	14574	27	-	GGGAGCTAATGCTCCCCTTTCTTTTT
AM.P2_ter004	29041	29063	23	-	GGGGGACTTCGGTCCCCCTTTTT
AM.P2_ter005	30721	30744	24	-	GGGGAGGGAAACCTCCCCTTTTTT
AM.P2_ter006	36228	36258	31	-	GGGGAACCAGGACGGTTCCCCTTTTTCTTTT
AM.P2_ter007	52320	52357	38	+	TGCGCCTCCCTTGGCTTCGGCTAAGGGAGGTTCCTTTT
AM.P2_ter008	70338	70362	25	+	GGGGGAGGTAACTCCCCCTTTCTTT
AM.P2_ter009	71021	71045	25	+	CCCCTCTTCGGAGGGGTTTTTTATT
AM.P2_ter010	71856	71895	40	-	CCCCCTACAGGCATGTCGCTACCTGTAGGGGGTTTTTTAT
