# Supplementary material for: A Novel N4-Like Bacteriophage Isolated from a Wastewater Source in South India with Activity against Several Multidrug-Resistant Clinical Pseudomonas aeruginosa Isolates
Source: mSphere. 2021 Jan 13;6(1):e01215-20. doi: 10.1128/mSphere.01215-20 (PMC7845610; doi:10.1128/mSphere.01215-20)
Supplement: TABLE S2 [file mSphere.01215-20_st002.xlsx]

## Sheet: Sheet1
Clinical Pseudomonas aeruginosa strains
							Legend		S	I	R	positive	negative		NT = not tested			MKJ = Meghna, Kavya, Jovita; GM = Gayathri, Manasi; N = Neetu
No.	Shelf (-80)	Box	Strain name	From	Date	Source	Notes	Antibiogram by	Aminoglycosides			Fluoroguinolone		Cephalosprin	Penicillin		Monobactam	Carbapenem		Polymyxin	MDR?	16S rRNA	NDM-1
									AMK	GEN	TOB	CIP	LEV	CAZ	PIP	TIC	AZM	IMI	MRP	CL
1	3	1	PA(S)	Pushpagiri Hospital	-	sputum
2	3	1	PA(W)	Pushpagiri Hospital	-	wound
3	3	1	E502	AIMS	23/9/17	ear swab		MKJ													1	CAAGGCGACGATCGTACTGTTTCGGAGAGGATGATCAGTTCACACCTGACTGAGGAACACCGTCAGACTCCTACCGGGAGGCAGCAGTGGGGATATTGACATGGGCGAAGCTGATTCAGCCATGCCGGCGTGGTGTGAAGAAGTCTTCGGATTGTTAAAGCACTTAAGTTGGGAGGAAGGGCAGTAAGTTAATACCTTGCTGTTTTGACGTTACCAACAGAATAAGCACCGGGCTAACTTCGTGCCAGCAGCCGCGGTAATACGAAGGGTGCAAGCGTTAATCGGAATTACTGGGCGTAAAGCGCGCGTAGGTGGTTCAGCAAGTTGGATGTGAAATCCCCGGGCTCAACTGGGAACTGCATCCAAAACTACTGAGCTAGAGTACGGTAGAGGGTGGTG…
4	3	2	O222	AIMS	2018-01-02	tissue/RT leg		MKJ													2	GGCCTACCAAGGCGAGCGATTCCGGTACCTGTTTCGGAGAGAGGATGATCAGTCACCACCTTGACTGAGAACACGGTCCAGACTCCTACGGAGGCAGCAGTGGGGATATGACATGGGCGAAGCCTGATCCAGCCATGCCGCGTGTGTGAAGAAGGTCTTCCGGATTGTAAAGCACTTTAAGTTGGGAGGAAAGGGCAGTAAGTTAATACCTTGCTGTTTGACGTTACCAACAGAATAAGCACCGGGCTAAACTTCGTGCCAGCAGCCGCGGTAATACGAAGGGTGCAAGCGTTAATCGGAATTACTGGGCGTAAAGCGCGCGTAGGTGGTTCAGCAAGTTGGATGTGAAATCCCCGGGCTCAACTGGGAACTGCATCCAAAACTACTGAGCTAGAGTAC…
5	3	2	P149	AIMS	2018-01-02	pus		MKJ													3	GATGAGTCCTAGGTCGGATAGCTAGGTGTGTAAGCTAATCCAAGGCGACGATCGGTAACTGGTTCGAAGAGGGATGATCAGTTCACACTGAGCTGAGAACACGTCAGACTCCTACGGGAGGCAGCAGTGGGGATATTGACATGGGCGAAAGCCTTGATTCAGCCATGCCGCGTGTGTGAAGAAGTCTTCCGAATGTTAAGCACTTTAAGTTGGGAGGAAGGGCAGTAAGTTAATACCTTGCTGTTTGACGTTACCAACAGAATAAGCACGGCTAACTTCGTGCCAGCAGCCGCGGTAATACGAAGGGTGCAAGCGTTAATCGGAATTACTGGGCGTAAAGCGCGCGTAGGTGGTTCAGCAAGTTGGATGTGAAATCCCCGGGCTCAACCTGGGAACTGC…
6	3	2	U804	AIMS	2018-01-02	urine	brown pigment	MKJ													4	GTGTGGTAAGTCCTACAGGCGACGATTCGTTACATGTTCGAGAGATGATCAGTTCACATCGGACTGAGAACACGTCAGACTCTACCGGGAGGCAGCAGTGGGGAATATTGACAATTGGCGAAAGCTGATCCAGCATGCGCGGTGTGTGGAGAGGTCTCGGATTGTAAAGCACTTAGTTGGGAGGAAGGCAGTAAGTTAATACCTTGCTGTTTTGACGTTACCAACAGAATAAGCACGGCTAACTTCGTGCCAGCAGCCGCGGTAATACGAAGGGTGCAAGCGTTAATCGGAATTACTGGGCGTAAAGCGCGCGTAGGTGGTTCAGCAAGTTGGATGTGAAATCCCCGGGCTCAACTGGGAACTGCATCCAAAACTACTGAGCTAGAGTACGGTAGAGGG…
7	3	2	O238	AIMS	2018-01-02	tissue/LT leg		MKJ													5	TCAGAGTGAGACTAAGGTTCGGATAGCTAGTTGTGTAAGCTATACAAGCGACGATTCGGTACTGTGTCTGAGAGGATGATCAGTCACACTGACTGAGACACGTCCCAGACCCTACGGAGGCAGCAGTGGGGGATATTGACATGGCGAAGCTGATCCAGCCATGCCGCGTGTGTGAGAAGTCTTCGGATTGTAAAGCACTTTAAGTGGGAGGAAGGGGCAGTAAGTTAATACCTTGCTGTTTTGACGTTACCAACAGAATAAGCACCGGGCTAACTTCGTGCCAGCAGCCGCGGTAATACGAAGGGTGCAAGCGTTAATCGGAATTACTGGGCGTAAAGCGCGCGTAGGTGGTTCAGCAAGTTGGATGTGAAATCCCCGGGCTCAACGTGGGAACTGCAT…
8	3	2	O251	AIMS	2018-01-02	Bone/LT foot		MKJ													6	CTACAATGGGCACGATTCCGGTAACTGTTTCGAGAGGATGATCAGTCAACTGACTGAGACACGTCAGACTCTACCGGAGGCAGCAGTGGGGATATTGGACATGGCGAAGCTGATCCAGCATGCGCGTGTGGGAAGAGTCTTCGGATTGTAAGCACTTAAGTTGGGAGGAAGGCAGTAAGTTAATACCTTGCTGTTTTGACGTTACCAACAGAATAAGCACCGGCTAACTTCGTGCCAGCAGCCGCGGTAATACGAAGGGTGCAAGCGTTAATCGGAATTACTGGGCGTAAAGCGCGCGTAGGTGGTTCAGCAAGTTGGATGTGAAATCCCCGGGCTCAACTGGGAACTGCATCCAAAACTACTGAGCTAGAGTACGGTAGAGGGTGGTGGAATTTCCTG…
9	3	2	U735	AIMS	2018-01-02	urine		MKJ													7	AGCCTAGTTCGATAGCTAGTGTGGGTAAAGCCTACAAGGCGACGATCCGTACTGTTCGAGAGATGATCAGTTCACCACTGGACTGAGACCCGTCAGACTCCTACGGGAGGCAGCAGTGGGATATGACATTGGCGAAAGCTGATCAGCATGCGCGTGTGTGAAGAAGGTCTCGGATTGTTAAAGCACTTTAAGTTGGGAGGAAAGGGCAGTAAGTAATACCTTGCTGTTTGACGTTACCAACAGAATAAGCACGGCTAACTTCGTGCCAGCAGCCGCGGTAATACGAAGGGTGCAAGCGTTAATCGGAATTACTGGGCGTAAAGCGCGCGTAGGTGGTTCAGCAAGTTGGATGTGAAATCCCCGGGCTCAACTGGGAACTGCATCCAAAACTACTGAGCT…
10	3	2	U872	AIMS	2018-01-02	urine		MKJ													8	AGCCTAGGTCGATAGCTAGTTGTGTAAGCTACCAGGCAGCGATCCGTAACTGTTTCTGAGAGAATGATTCAGTCACACTGACCTGAGACACGGTCAGACCTACGGAGGCAGCAGTGGGAATATGACATGGCGAAGCCTGATCAAGCATGCCGCGTGTGTGGAGAGGTCTTCGGATTGTAAAGCACTTAAGTTGGGAGGAAGGGCAGTAAGTTAATACCTTGCTGTTTTGACGTTACCAACAGAATAAGCACCGGCTAACTTCGTGCCAGCAGCCGCGGTAATACGAAGGGTGCAAGCGTTAATCGGAATTACTGGGCGTAAAGCGCGCGTAGGTGGTTCAGCAAGTTGGATGTGAAATCCCCGGGCTCAACTGGGAACTGCATCCAAAACTACTGAGCT…
11	3	2	O259	AIMS	2018-01-02	drain fluid		MKJ													9	AGGTGAGCTAGGTCGGATAGCTAGTGAGGTAAGCTGCAAGGCGAGCGATCGTAACTGTTCGAGAGGATGATCAGTTCAACTGAACTGAGACACGTTCAGACTCTACCGGAGGCAGCAGTGGGGAATATGACATGGCGAAAGGCTGATCCAGCATGCGCGTGTGTGAGAAGTCTTCGGATGTAAGCACTTTAAGTGGGAGGAAGGGCAGTAAGTTAATACTTGCTGTTTTGACGTTACCAACAGAATAAGCACGGCTAACTTCGTGCCAGCAGCCGCGGTAATACGAAGGGTGCAAGCGTTAATCGGAATTACTGGGCGTAAAGCGCGCGTAGGTGGTTCAGCAAGTTGGATGTGAAATCCCCGGGGCTCAACTGGGAACTGCATCCAAAACTACTGAGC…
12	3	3	S196	AIMS	2018-01-02	sputum		MKJ															NT
13	3	3	U813	AIMS	2018-01-02	urine		MKJ													10	AGATGAGCCTTGGTCCGATAGCTCAGTGGTGGCTAGCTAGCCAGCGACGATCCGTAACTGTTTTGAGAGGATGATCAGTTCACACTGACTTGAGACACGTTCCAGACTCCTACGGAGCAGCAGTGGGGATATTGACATGGCGAAGCTGATCCAGCATGCCGCGTGTGTGAAGAAGTTCTTCGATGTAAAGCACTTAAGTTGGGAGGAAGGGGCAGTAAGTTAATAACCTTGCTGTTTGACGTTACCAACAAGAATAAGCACGGGCTAACTTCGTGCCAGCAGCCGCGGTAATACGAAGGGTGCAAGCGTTAATCGGAATTACTGGGCGTAAAGCGCGCGTAGGTGGTTCAGCAAGTTGGATGTGAAATCCCCGGGCTCAACTGGGAACTGCATCCAAAA…
14	3	5	B12197	AIMS	2018-01-08	blood	same as U8654	MKJ													11	CCAAGGCGACGATCGGTACTGGTTCCGAGAGGATGATTCAGTTCACCATGGAACTGAGGAACACGGTTCAACTCCTAACGGGAGGCAGCAGTGGGGGATATGACATTGGGCGAAGCTGATCCCAGCCATGCCCGCGTGTGTGAAGAAGTTCTTCCGGATTGTAAAGCACTTTAAGTTGGGAGGAAAGGGCAGTAAGTTAATACCTTGCTGTTTTGACGTTACCAAACAGAATAAGCACTGGCTAACTTCGTGCCAGCAGCCGCGGTAATACGAAGGGTGCAAGCGTTAATCGGAATTACTGGGCGTAAAGCGCGCGTAGGTGGTTCAGCAAGTTGGATGTGAAATCCCCGGGCTCAACTGGGAACTGCATCCAAAACTACTGAGCTAGAGTACGGTAGA…
15	3	5	O2181	AIMS	2018-01-08	tissue		MKJ															NT
16	3	5	O2184	AIMS	2018-01-08	tissue		MKJ															NT
17	3	5	O2203	AIMS	2018-01-08	tissue		MKJ															NT
18	3	5	O2215	AIMS	2018-01-08	tissue	same as P1565	MKJ														GTCGGATAGCTAGTTGTGTAAGGACTACCAGGCGACGATTCCGTAACTGTTCGAGAGGATGATCAGTCACCCTGGGACTGAGAACACGTCGATCCTACGGAGGCAGCAGTGGGGATTATGGACAATGGGCGAAAGCTGATCCAGCATGCGGCGTGTGTGAAGAAGGTCTTCGGATTGTAAGCACTTTAAGTTGGGAGGAAAGGGCAGTAAGTTAATACCTTGCTGTTTTGACGTTACCAACAGAATAAGCACCGGCTAACTTCGTGCCAGCAGCCGCGGTAATACGAAGGGTGCAAGCGTTAATCGGAATTACTGGGCGTAAAGCGCGCGTAGGTGGTTCAGCAAGTTGGATGTGAAATCCCCGGGCTCAACTGGGAACTGCATCCAAAACTACTGAGC…
19	3	5	O2223	AIMS	2018-01-08	tissue		MKJ															NT
20	3	5	P1548	AIMS	2018-01-08	pus		MKJ															NT
21	3	5	P1550	AIMS	2018-01-08	pus		MKJ															NT
22	3	5	U8633	AIMS	2018-01-08	urine		MKJ														CTTCCAAGGCACGATTCCGTACTGTTCGAGAGGATGATCAGTTCACCTGGACTGAGAACACGTTCAGACTCTACGGGAGGCAGCATTGGGAATATGACAATGGCGAAGCCTTGATCAGCATGCCGCGTGTGGTGAAGAAGGTCTTCGATTGTAAAGCACTTTAGTGGGAGGAAAGGCAGTAAGTTAATACCTTTGCTGTTTTGACGTTACCAACAGAATAAGCACGGCTAACTTCGTGCCAGCAGCCGCGGTAATACGAAGGGTGCAAGCGTTAATCGGAATTACTGGGCGTAAAGCGCGCGTAGGTGGTTCAGCAAGTTGGATGTGAAATCCCCGGGCTCAACTGGGAACTGCATCCAAAACTACTGAGCTAGAGTACGGTAGAGGGTGGTGGAATTT…
23	3	6	U8653	AIMS	2018-01-08	urine		MKJ													12	TCAGAGTGAGCATAAGGTCGGATAGGCTAAGTGTGCTAGCCTACCAAGGGAGCGATTCCGTAACTGGTTTGGGAGGATGATCAGTCAACATTGACTGAGAACACCGTCCCAGACTCTACCGGGAGCAGCAGTGGGGAATATGACAATGGGCGAAGCCTGATCCAGCATGCGCCGTGTGGTGAGAAGTCTTCGGATTGTTAAAGCACTTTAAGTTGGGAGGAAGGGCAGTAAGTTAATACCTTGCTGTTTTGACGTTATCAACAGAATAAGCACCGGCTAACTTCGTGCCAGCAGCCGCGGTAATACGAAGGGTGCAAGCGTTAATCGGAATTACTGGGCGTAAAGCGCGCGTAGGTGGTTCAGCAAGTTGGATGTGAAATCCCCGGGCTCAACTGGGAA…
24	3	6	U8654	AIMS	2018-01-08	urine	same as B12197	MKJ													-		NT
25	3	6	U8664	AIMS	2018-01-08	urine		MKJ								NT				?	13		NT
26	3	6	B12487	AIMS	2018-10-10	-																	NT
27	3	6	O2254	AIMS	2018-10-10	tissue		MKJ														CAAGGCGACGGATCGGTACTGTTTCCGAGAGGATGATCAGTTCACACTTGACTGAGACACGTCCAGACTCCTACGGAGGCAGCAGTGGGGATATGACATGGCGAAGCTGATCCAGCCATGCCGCGTGTGTGAAGAAGTCTTCGGATTGTAAAGCACTTTAAGTGGGAGGAAGGGCAGTAAGTTAATACCCTTGCTGTTTGACGTTACCAACAGAATAAGCACCGGCTAACTTCGTGCCAGCAGCCGCGGTAATACGAAGGGTGCAAGCGTTAATCGGAATTACTGGGCGTAAAGCGCGCGTAGGTGGTTCAGCAAGTTGGATGTGAAATCCCCGGGCTCAACTGGGAACTGCATCCAAAACTACTGAGCTAGAGTACGGTAGAGGGTGGTGGAATTTCC…
28	3	6	O2255	AIMS	2018-10-10	tissue		MKJ														TCAGGCTATACCAGAATGAGCTAGTCGGATTAGCTATGTGTAGTAGCCGTACAGGCGAGCGGATCCGGTAACTGTTCGAGAGGGATGATCAGTTCACATGGAAACTGAGAACCCCGTCCAGACTCCTAACGGGAGGCAGCAGTGGGGATATTGACATGGCGAAGCCTGATCCAGCCATGCCGCGTGGTGTGAAGAAGGTCTTCGGATGTAAGCACTTAAGTGGGAGGAAGGGCAGTAAGTTAATACCTTGCTGTTTTGACGTTACCAACAGAATAAGCACGGGCTAACTTCGTGCCAGCAGCCGCGGTAATACGAAGGGTGCAAGCGTTAATCGGAATTACTGGGCGTAAAGCGCGCGTAGGTGGTTCAGCAAGTTGGATGTGAAATCCCCGGGCTCAA…
29	3	6	O2296	AIMS	2018-10-10	tissue		MKJ														TCCGTACTGGTTCTGAGAGAGAGATGATCAGTCACACCTTGACTGAGAACACGGTCCCAGACTCCTACGGGAGGCAGCATTGGGGATATTGACAATGGCCGAAGGCCTGATCCCAGCCATGCCGCGGTGGTGGGAAGAGGTTCTTCGGATTGTTAAAGCACTTTAAGTTGGGAGGAAAGGCAGTAAGTTAATACCTTGCTGTTTTGACGTTACCAACAGAATAAGCACCGGGCTAACTTCGTGCCAGCAGCCGCGGTAATACGAAGGGTGCAAGCGTTAATCGGAATTACTGGGCGTAAAGCGCGCGTAGGTGGTTCAGCAAGTTGGATGTGAAATCCCCGGGCTCAACTGGGAACTGCATCCAAAACTACTGAGCTAGAGTACGGTAGAGGGTGGTGG…
30	3	6	O2299	AIMS	2018-10-10	tissue		MKJ													14	CAAGGCGACGATTCGTACTGTTGCGAGAAGATGATCAGTCACACTGAACTGAGAACACGTCCAGACTCTACCGGGAGGCAGCAGTGGGGAATATGGACAATGGCGAAGCTGATCCAGCCATGCCGCGTGGTGTGAAGAAGTCTTCGGATTGTAAAGCACTTTAAGTGGGAGGAAGGGGCAGTAAAGTAATACCTTGCTGTTTTGACGTTACCAACAGAAATAAGCACGGGCTAACTTCGTGCCAGCAGCCGCGGTAATACGAAGGGTGCAAGCGTTAATCGGAATTACTGGGCGTAAAGCGCGCGTAGGTGGTTCAGCAAGTTGGATGTGAAATCCCCGGGCTCAACTGGGAACTGCATCCAAAACTACTGAGCTAGAGTACGGTAGAGGGTGGTGGAA…
31	3	6	O2324	AIMS	2018-10-10	tissue		MKJ													15	GATCGGTAACGGTCTGGAAGGATGATACAGTCAACCTGATCGAGAACACGTCAGATCCTACGGAGGCAGCAGTGGGAATATGACAATGGCGAAGGCTGATCAGCATGGCGCGTGTGGGAAGAAGTCTCTCGAATGTAAAGCACTTAAGTTGGAGAAGGGCAGTAAGTTAATACCTGCTGTTTGACGTTACCAACAGAATAAGCACGGCTAACTTCGTGCCAGCAGCCGCGGTAATACGAAGGGTGCAAGCGTTAATCGGAATTACTGGGCGTAAAGCGCGCGTAGGTGGTTCAGCAAGTTGGATGTGAAATCCCCGGGCTCAACTGGGAACTGCATCCAAAACTACTGAGCTAGAGTACGGTAGAGGGTGGTGGAATTTCCTGTGTAGCGGTGAAATGC…
32	3	7	P1565	AIMS	2018-10-10	pus	same as O2215	MKJ													-	ACGCTATTCGAAGAAGCCTAGGTCGATAGCTAGTGTGTAGCCTTACCAGGCGACGATCCGTAACCTGTTCTGAGAGATGATCAGTCACACCTGACTGAGACACGTCGACTCCTACCGGGAGGCAGCAGTGGGAATATTGACATGGCGAAAGCTGATTCCAGCCATGCGCGTGTTGTGAAGAAGGTCTTCGGATGTAAAGCACTTTAAGTGGGAGGAAGGGCAGTAAGTTAATACCTTGCTGTTTTGACGTTACCAACAGAATAAGCACGGCTAACTTCGTGCCAGCAGCCGCGGTAATACGAAGGGTGCAAGCGTTAATCGGAATTACTGGGCGTAAAGCGCGCGTAGGTGGTTCAGCAAGTTGGATGTGAAATCCCCGGGCTCAACTGGGAACTGCAT…
33	3	7	P1578	AIMS	2018-10-10	pus		MKJ								NT							NT
34	3	7	P4	Nizet Lab			MDR from UCSD															CTATCAGATGTAGGCGTAAGTCGGATAGCTAGTTGTGGTAGCTAGCGAGGCGACGATTCCGGTAACTGGTCTCGGAAGAGGAATGATCAGTTCACACTGAACTGAGACACCCGTCAGACTCCTTACGGAGGCAGCAGTGGGGATATGACAATGGCGAAGCCTGATCCAGCCATGCGCGTGTGTGAGCGTCTTCGGATTGTAAGCACTTAGTGGGAGGAAGGGCAGTAAGTTAATACCTTGCTGTTTTGACGTACCAACAGAATAAGCACGGGCTAACTTCGTGCCAGCAGCCGCGGTAATACGAAGGGTGCAAGCGTTAATCGGAATTACTGGGCGTAAAGCGCGCGTAGGTGGTTCAGCAAGTTGGATGTGAAATCCCGGGCTCAACTGGGAACTGCA…
35	3	12	NHPA1	Nair's Hospital	29/4/19	-		GM													16	AGGCGACGATCCGTTACTGTTCGAGGAGGATGATCAGTCACCCTGAACTGAGAACACGTCAGATCTACGGAGGCAGCAGTGGGGAATATTGACATGGCGAAAGCTTGATCCAGCCATGCCGCGTTGTGTGAAGAAGGTCTCGGATTGTAAAGCACTTAAGTGGGAGAAGGGGCAGTAAGGTTAATACCTGCTGTTTGACGTTATCAACAGAATAAGCACCGGGCTAACTTCGTGCCAGCAGCCGCGGTAATACGAAGGGTGCAAGCGTTAATCGGAATTACTGGGCGTAAAGCGCGCGTAGGTGGTTCAGCAAGTTGGATGTGAAATCCCCGGGCTCAACTGGGAACTGCATCCAAAACTACTGAGCTAGAGTACGGTAGAGGGTGGTGGAATTTCCTG…
36	3	12	S1226	AIMS	25/5/19	E T suction tip		GM														GCGACGATCCGGTAACTCGTCGAGAGGATGATCAGTTCACACCTGGAAACTGAGACACGTTCAGACTCCTACGGGAGGCAGCAGTGGGAATATTGACATGGCGAAAGCCTGATCCAGCATGCCGCGTGTTGTGAAGAAGTCTTCGGATTGTAAAGCACTTTAAGTGGGAGGAAAGGGCAGTAAGTTAATACCTTGCTGTTTTTGACGTTACCAACAGAATAAGCACCGGGCTAACTTCGTGCCAGCAGCCGCGGTAATACGAAGGGTGCAAGCGTTAATCGGAATTACTGGGCGTAAAGCGCGCGTAGGTGGTTCAGCAAGTTGGATGTGAAATCCCCGGGCTCAACTGGGAACTGCATCCAAAACTACTGAGCTAGAGTACGGTAGAGGGTGGTGGAA…
37	3	12	P2	AIMS	25/5/19	tissue		GM													17	TAGCTAGTGGTGTAAGGCCTAACAGGCGACGATCCGGTAACCTGTTCGGAGAGGATGATCCAGTTCAACTGGAACTGAGAACACGTCAGGATCCTTACGGAGGCAGCAGTGGGAATATGACAATGGCGAAAGCTGATCCAGCATGCGCGTGTGTGAAGAAGTCTTCGGATTGTAAAGCACTTTAAAGTTGGGAGGAAGGGCAGTAAGTTAATACCTTTGCTGTTTGACGTTACCAACAGAATAAGCACCGGCTAACTTCGTGCCAGCAGCCGCGGTAATACGAAGGGTGCAAGCGTTAATCGGAATTACTGGGCGTAAAGCGCGCGTAGGTGGTTCAGCAAGTTGGATGTGAAATCCCCGGGCTCAACTGGGAACTGCATCCAAAACTACTGAGCTAGA…
38	3	12	B6851	AIMS	25/5/19	blood		GM													18	AGGCTAACCAAGGGCAGCGATTCCGGTACTTGTGCGAGAGGATAGATCAGTCACACTGAACCGAGACACGTCTGATCTACGGAGGCAGCAGTGGGGAATATGACATGGGCGAAGCCTGATCAGCCATGCCGCCGTGTGGTGAGAAGTCTTCGGATTGTTAAAGCACTTAAGTTGGGAGGAAGGGCAGTAAGTTAATACCTTGCTGTTTTGACGTACCAACAGAATAAGCACCGGGCTAACTTCGTGCCAGCAGCCGCGGTAATACGAAGGGTGCAAGCGTTAATCGGAATTACTGGGCGTAAAGCGCGCGTAGGTGGTTCAGCAAGTTGGATGTGAAATCCCCGGGCTCAACCTGGGAACTGCATCCAAAACTACTGAGCTAGAGTACGGTAGAGGGTG…
39	3	12	U4933	AIMS	25/5/19	urine		GM													19	TCCTATCGGGAGGCAGCAGTTGGGGATATTTGACTATCGGCGAAAGCCTGATCTCATGCATTGCGGCTGTGTGTGAAGAAGGTTCTTTGAGATGTAAAGCACCTTAAGGTTGGAGGGAAAGGGCAGTAAGTTAATACCCTTGCTGTTTTGACGTTACCAACAGAATAAGCACCGGCTAACTTCGTGCCAGCAGCCGCGGTTATACGAAGGGTGCAAAGCGTTAATCGGAATTACTGGGCGTAAAGCGCGCGTAGGTGGTTCAGCAAGTTGGATGTGAAATCCCCGGGCTCAACTGGGAACTGCATCCAAAACTACTGAGCTAGAGTACGGTAGAGGGTGGGTGGAATTTCCCTGTGTAGCGGTGAAATGCGTAGATATAGGAAGGAACACCAGTGGCGA…
40	3	12	O1222	AIMS	25/5/19	tissue		GM													20	CTACCCAGGCGACGGATCGGTACCTGTTCTGAGAGGATGATCAGTTCCAACTGACTGGAGACACGTTCCAGATCCTACGGAGGCAGCAGTGGGGAATATGGACATGGGCGAAGCCTGATCCAGCATGCCGCGTTGTGTGAAGACGTCTTCGGATTGTAAGCACTTTAAGTTGGGAGGAAGGGCAGTAAGTTAATACCTTGCTGTTTTGACGTTACCAACAGAATAAGCACCGGCTAACTTCGTTGCCAGCAGCCGCGGTAATACGAAGGGTGCAAGCGTTAATCGGGATTACTGGGCGTAAAGCGCGCGTAGGTGGTTCAGCAAGTTGGATGTGAAATCCCCGGGCTCAACTGGGAACTGCATCCAAAACTACTGAGCTAGAGTACGGTAGAGGGTGGT…
41	4	20	DDRC1	DDRC	2019-11-10	urine																	NT
42	4	20	DDRC2	DDRC	2019-11-10	pus																	NT
43	4	20	DDRC3	DDRC	11/10/19	urine		GM													21	TGAGCCTAGGTCCGATAGGCTAGTGTCGTAGGCCTACCAAGCGAGCGATCGTACCTGTCCGGAGAGGATGATCAGTCACACTGGACTTGAGACCGTTCCAGACTCTTACCGGAGGCAGGCAGTGGGGGATATTTGAACAATGGCGAAGCCTGATTCAAGCCATGGCGCGTGTGTGAAGAAGGTCTTCCGAATGTAAAGCACTTAAGTTGGGAGGAAGGGCAGTAAGTTAATACCTTTGCTGTTTTGACGTACCAACAGAATAAGCACCGGCTAACTTCGTGCCAGCAGCCGCGGTAATACGAAGGGTGCAAGCGTTAATCGGAATTACTGGGCGTAAAGCGCGCGTAGGTGGTTCAGCAAGTTGGATGTGAAATCCCCGGGCTCAACTGGGAACTGCAT…	NT
44	4	20	DDRC4	DDRC	2019-11-10	sputum		GM															NT
45	4	20	DDRC5	DDRC	2019-11-10	urine		GM													22	GACGATCGGTAACTGTTCTGAGAGGATGATCAGTCACACTGGATTGAGACACCGGTCAGACTCTACGGGAGGCAGCAGTGGGATATTGGACAATGGGCGAAGCTGATCCAGCCATGCGGCGTGTGTGAAGAAGGTCTTCGATTGTAAAGCACCTTAAGTGGGAGGAAGGGGCAGTAAGTTAATACCTTGCTGTTTTTGACGTTACCAACAAGAATAAGCACCGGGCTAACTTCGTGCCAGCAGCCGCGGTAATACGAAGGGTGCAAGCGTTAATCGGAATTACTGGGCGTAAAGCGCGCGTAGGTGGTTCAGCAAGTTGGATGTGAAATCCCCGGGCTCAACTGGGAACTGCATCCAAAACTACTGAGCTAGAGTACGGTAGAGGGTGGTGGAATTTCC…	NT
46	4	20	DDRC6	DDRC	2019-11-10	pus		GM														TCACGGTATCAAGATGAGCCTAGTCGCATTAGCATATGTGTGTAATGCTTACCAGGGCACGATTCCGGTAACTGTCTGAGAGGATGATCAGTTCACCTGGAACTGAGGACACCGTCCGACTCTACGGGAGGCAGCAGTGGGATATTGACAATTGGCGAAAGCTGATCCAGCATGCGCGTGGTGTGAAGAAGGTCTTCCGGATTGTTAAAGCACTTTAAGTGGGAGGAAGGGCAGTAAGTTAATACCTTGCTGTTTTGACGTTACCAACAGAATAAGCACCGGCTAACTTCGTGCCAGCAGCCGCGGTAATACGAAGGTGCAAGCGTTAATCGGAATTACTGGGCGTAAAGCGCGCGTAGGTGGTTCAGCAAGTTGGATGTGAAATCCCCGGGCTCAACC…	NT
47	4	20	DDRC7	DDRC	2019-11-10	pus		GM															NT
48	4	20	DDRC8	DDRC	2019-11-10	HVS		GM															NT
49	4	20	DDRC9	DDRC	2019-11-10	pus swab		GM															NT
50	4	21	DDRC10	DDRC	15/10/19	pus swab		N													23	AGCCTAAGGTCGGATTAGGCTAGTTGTGGGTAAAGGCTACCAGCGACGATCCGTAACTGTTCCGAGAGGATGATCAGTTCACAGTTGAAACTGAGAACACGTCCAGACTCTACCGGAGGCAGCAGTGGGGAATATGACATTGGGCGAAGCCTGATCCAGCATGCGCGTGGTGGGAGAAGGTCTTCGGATTGTAAAGCACTTTAGTTGGGAGGAAGGGCAGTAAGTTAATACCTGCTGTTTTGACGTTACCAACAAGAATAAGCACCGGCTAACTTCGTGCCAGCAGCCGCGGTAATACGAAGGGTGCAAGCGTTAATCAGAAATTACTGGGCGTAAAGCGCGCGTAGGTGGTTCAGCAAGTTGGATGTGAAATCCCCGGGCTCAACTGGGAACTGCATC…	NT
51	4	21	DDRC11	DDRC	15/10/19	pus swab		N													24	GCTATCAGAGTAGGCCTAGTCGATTAGCTAGTGTGGGGTAAGCTACAGGCGACGATCGTACTGTTCGAGAGATGATCAGTCACACTGGACTGAGAACACGTCAGACTCCTACGGGAGGCAGCAGTGGGGATATGACATTGGGCGAAGCTGATCAGCATGCGCGTGTGTGAAGAAGGTCTTCGGATTGTTAAGCACTTAAGTTGGGAGGAAGGGCAGTAAGTTAATACCTGCTGTTTTGACGTTACCAACAGAATAAGCACGGCTAACTTCGTGCCAGCAGCCGCGGTAATACGAAGGGTGCAAGCGTTAATCGGAATTACTGGGCGTAAAGCGCGCGTAGGTGGTTCAGCAAGTTGGATGTGAAATCCCCGGGCTCAACTGGGAACTGCATCCAAAACT…	NT
52	4	21	DDRC12	DDRC	15/10/19	pus		N													25		NT
53	4	21	DDRC13	DDRC	15/10/19	wound swab		N															NT
54	4	21	DDRC14	DDRC	15/10/19	pus swab		N													26	AGGCGACGATTCGGTACTGTTTCGAGAGGGATGATCAGTCACACTGGAACTGAGAACACGTCAGACTCTACGGAGGCAGCAGTGGGGATATTGACATGGCGAAAGCCTGATCCCAGCCATGCCGCGGTGGTGTGAAGAAGGTCCTCCGGATGTAAAGCACTTAAGTGGGAGGAAGGGCAGTAAAGTTAATACCTGCTGTTTTGACGTTACCCAACAGAATAAGCACCGGCTAACTTCGTGCCAGCAGCCGCGGTAATACGAAGGGTGCAAGCGTTAATCGGAATTACTGGGCGTAAAGCGCGCGTAGGTGGTTCAGCAAGTTGGATGTGAAATCCCCGGGCTCAACTGGGAACTGCATCCAAAACTACTGAGCTAGAGTACGGTAGAGGGTGGTGGAAT…	NT
55	4	21	DDRC15	DDRC	17/10/19	pus swab		N													27	GCGACGATTCCGGTACTGTTCGAGAGGATGATCAGTTCACACTGACTGAGACACGTTCCAGACTCCTACGGAGGCAGCAGTGGGGGATATTGACAATGGCGCGAAGCTGATCCAGCCATGCCGCGGTGTGTGAAGAGGTCTTCGGATTGTAAAGCACTTTAAGTGGGAGGAAAGGGCAGTAAGTTAATACCTTGCTGTTTTGACGTTACCAACAGATAAGCACCGGCTAACTTCGTGCCAGCAGCCGCGGTAATACGAAGGGTGCAAGCGTTAATCGGAATTACTGGGCGTAAAGCGCGCGTAGGTGGTTCAGCAAGTTGGATGTGAAATCCCCGGGCTCAACTGGGAACTGCATCCAAAACTACTGAGCTAGAGTACGGTAGAGGGTGGTGGAATTTC…	NT
56	4	21	DDRC16	DDRC	17/10/19	blood		N													28	CAGAGTGAGGCTAGTTCGATCAGCTAGTGTGTAAGTCTACAGGCGCGATCCGTACATGTTCCGAGAGATGAATCAGTCACATCGACTGAGACCGTCCGACCTACCGGGAGCAGCAGTGGGATATTGACAATGGCGAAAGCTGATCAGCATGCCGCGTTGTGTGGAAGAAGGTTCTTCGGATTGTAAGCACTTTAAGTGGGAGGAAGGGCAGTAAGTTATACCTTGCTGTTTGACGTTACCAACAGAATAAGCACCGGCTAACTTCGTGCCAGCAGCCGCGGTAATACGAAGGGTGCAAGCGTTAATCGGAATTACTGGGCGTAAAGCGCGCGTAGGTGGTTCAGCAAGTTGGATGTGAAATCCCCGGGCTCAACTGGGAACTGCATCCAAAACTACTGA…	NT
57	4	21	DDRC17	DDRC	17/10/19	pus																	NT
58	4	21	DDRC18	DDRC	18/10/19	pus swab	16S rRNA sequencing suggests it is actually Stenotrophomonas maltophilia														29	TCGGATAGCTATGGCGGTAAGGCCACCAGGGACGATTCCGTAGCTGTTCTGAAGAGGATGATCAGCCACCACCTGAACTGAGAACACCGGTCCAGACTCTACCGAGGCAGCAGTGGGAATATTGACATGGGCGCCAAGCCTGATCCAGCCATACCGCGTGGGTGAAGAAGGGCCTTCGGGTGTAAAGCCCTTGTGGAAAGAAATCCATCTGGTAATACCCGGGTGGGATGACGGTACCCAAAGAATAAGCACCGGCTAACTTCGTGCCAGCAGCCGCGGTAATACGAAGGGTGCAAGCGTTACTCGGAATTACTGGGCGTAAAGCGTGCGTAGGTGGTCGTTTAAGTCCGTTGTGAAAGCCCTGGGCTCAACCTGGGAACTGCAGTGGATACTGGGCGA…	NT
59	4	22	DDRC19	DDRC	18/10/19	urine																	NT
60	4	22	DDRC20	DDRC	18/10/19	pus swab		N													30	CTAACGCATTCAGAATGAAGCCTAGTTCGATACGCTAGTGTGTAGCGTTACCAGGCACGATTCCGGTAACTGTTCGAGAGAATGATCAGTTCACATTGGAACTGAGACACGTCAGATCCTACGGAGGCAGCAGTGGGGATATTGACATGGCGAAGCTGATCAGCATGCGCGTGTTGGGAGAAGGTCTTCGGATGTAAAGCACTTAGTTGGGAGGAAGGGCAGTAAGTTAATACCTTGCTGTTTGACGTTATCAACAGAATAAGCACCGGCTAACTTCGTGCCAGCAGCCGCGGTAATACGAAGGGTGCAAGCGTTAATCGGAATTACTGGGCGTAAAGCGCGCGTAGGTGGTTCAGCAAGTTGGATGTGAAATCCCCGGGCTCAACTGGGAACTGCATC…	NT
61	4	22	DDRC21	DDRC	18/10/19	pus swab		N													31	ACGCATCAGTGTAGGCTAAGTCGATAGCTAGTTGGCTAGCCTACCAGGCGACGATCGTACCTGTTTGAAGAGGGATGATCAGTCAATGACTGAGAAAACGTCAGACTCCTACGGAGGCAGCAGTGGGAAATATGACAATGGGCGAAGCTGATCCAGCCATGCGCGTTGTGTGAAGAAGGTCTCGGAATGTAAAGCACTTAAGTTGGGAGGAAAGGGCAGTAAAGTTAATACCTGCTGTTTGACGTATCAACAAGAAATAAGCACCGGCTAACTTCGTGCCAGCAGCCGCGGTAATACGAAGGGTGCAAGCGTTAATCGGAATTACTGGGCGTAAAGCGCGCGTAGGTGGTTCAGCAAGTTGGATGTGAAATCCCCGGGCTCAACTGGGAACTGCATCCA…	NT
62	4	22	DDRC22	DDRC	31/10/19	pus swab		N													32	GAGCCTAGGTTCGGAATTAGCTAGTTGGTGGGTAATGGCCTACCAGGCGACGATTCGCTACTGTCGAGAGGATGATCAGTTCACACCTGGAACTGAGAACCGTCGACTCCTACGGAGGCAGCAGTGGGGATATGACAATGGGCGAAAGCTGATCCAGCCATGCCGCGTGTTGTGGAAGAAGGTCTTCGGATTGTAAAGCACTTTAGTTGGGAGGAAGGGGCAGTAAGTTTAATACCTTGCTGTTTTTGACGTTACCAACAAGAAATAAGCACCGGCTAACTTCGTGCCAGCAGCCGCGGTAATACGAAGGGTGCAAGCGTTAATCGGAATTACTGGGCGTAAAGCGCGCGTAGGTGGTTCAGCAAGTTGGATGTGAAATCCCCGGGCTCAACTGGGAAC…	NT
63	4	22	DDRC23	DDRC	31/10/19	pus swab		N													33	TAGCTATGTGGGGGTAAGCCTACAGGCGAGCGATCGTACTGTCGAGAGATAGATCAGGTCACATGACTTGAGACACGTCAGACTCTACGGAGGCAGCAGTGGGGAATATGACATGGCGAAGCTGATCCAGCATGCGCGGTGGTGTGAAGAAGGTTCTTCGGATTGTTAAGCACTTTAAGTTGGGAGGAAGGGCAGTAAGTATTACCTTGCTGTTTGACGTACCAACAGAATAAGCACCGGGCTAACTTCGTGCCAGCAGCCGCGGTAATACGAAGGGTGCAAGCGTTAATCGGAATTACTGGGCGTAAAGCGCGCGTAGGTGGTTCAGCAAGTTGGATGTGAAATCCCCGGGCTCAACTGGGAACTGCATCCAAAACTACTGAGCTAGAGTACGGTAGA…	NT
64	4	22	DDRC24	DDRC	31/10/19	pus swab		N													34	GTAAAGGCTACCATGGCGACGATTCGTATCTGTTCTGAGAGAATGATCAGTTCACACTTGGAAACTGAGACACGTCGACTCCTACCGGGAGGCAGCAGTGGGGATATTGACATGGCGAAGCTGATCCAGCATGCCGCGTGTGGTGAAGAAGGTCTTCGGATGTAAAGCACTTAAGTTGGGAGGAAGGGCAGTAAGTTAATACCTTGCTGTTTTGACGTTACCAACAGAATAAGCACCGGCTAACTTCGTGCCAGCAGCCGCGGTAATACGAAGGGTGCAAGCGTTAATCGGAATTACTGGGCGTAAAGCGCGCGTAGGTGGTTCAGCAAGTTGGATGTGAAATCCCCGGGCTCAACTGGGAACTGCATCCAAAACTACTGAGCTAGAGTACGGTAGAGG…	NT
65	4	22	DDRC25	DDRC	31/10/19	pus		N													35	AAGGACTAACAAGCGACGATTCCGTAACTTGTCTGAGAGGATGATCAGTCACAACCTGGACTGAGACACCGGTCGAATCCTACGGAGGCAGCAGTGGGAATATTGACATTGGCGAAAGCCTGATCCAGCATGCCCGCGGTGTGTGAAGAAGTTCTTCGGATGTAAAGCACTTTAGTTGGGAGGAAGGGCAGTAAGTTAATACCTTGCTGTTTGACGTTACCAACAGAATAAGCACCGGCTAACTTCGTGCCAGCAGCCGCGGTAATACGAAGGGTGCAAGCGTTAATCGGAATTACTGGGCGTAAAGCGCGCGTAGGTGGTTCAGCAAGTTGGATGTGAAATCCCCGGGCTCAACTGGGAACTGCATCCAAAACTACTGAGCTAGAGTACGGTAGAGGG…	NT
66	4	22	DDRC26	DDRC	31/10/19	pus swab		N															NT
67	4	22	DDRC27	DDRC	2019-08-11	pus swab		N													36	TGAGGCTAAGTTCGAGTAGCTATGTGTGCTTAAGCCCTTACAAGGGCAGCGATCGGTACTGTCGAGAGGATGATCAGTCACACTGAACTGAGACACGTCAGACTCCTACCGGAGGCAGCAGTGGGGATATGACAATGCGCGAAAGCTGATTCCAGCATGCGCGTGGTGTGAAGAAGGTCTTCGGATTGTAAAGCACTTTAAAGTTGGGAGGAAGGGCAGTAAGTTATACCTTGCTGTTTTGACGTTACCAACAGAATAAGCACCGGGCTAACTTCGTGCCAGCAGCCGCGGTAATACGAAGGGTGCAAGCGTTAATCGGAATTACTGGGCGTAAAGCGCGCGTAGGTGGTTCAGCAAGTTGGATGTGAAATCCCCGGGCTCAACTGGGAACTGCATCCA…	NT
68	4	23	DDRC28	DDRC	2019-08-11	pus swab		N													37	CTAGTTCGAATAGCTAGTGTGTAAAGGCCTACAGGCGACGATCGTAACTTGTCTGAGGAGGATGATCAGTCACAACTGACTGAGACACCGTCCAGACTCCTACCGGGAGGGCAGCAGTGGGAATATGACATGGGCCGAAAGCTGATTCCAGCCATGCGCGTGGTGTGAAGAAGGTCTTCGGATTGTAAGCACTTTTAGTTGGGAGGAAAGGGCAGTAAGTTATACCTTGCTGTTTGACGTTACCCAACAGAATAAGCACCGGCTAACTTCGTGCCAGCAGCCGCGGTAATACGAAGGGTGCAAGCGTTAATCGGGAATTACTGGGCGTAAAGCGCGCGTAGGTGGTTCAGCAAGTGGGATGTGAAATCCCCGGGCTCAACCTGGGAACTGCATCCAAAA…	NT
69	4	23	DDRC29	DDRC	2019-08-11	pus swab		N													38	CAGGCTATCAAGAGTGAGCTAGGTCCGATAGGCTAGTGTGTAAGTCTACAAGGCGACCGATTCCGGTACCTGTTCGAGAGGATGATCAGTTCACACTTGAAACTGAAGACACCGTCGACTCCTACGGGAGGCAGCAGTGGGGAATATGACATGGCGAAAGCTGATCCAGCCATGCCGCGTGTGTGAAGAAGTCTTCGGATTGTAAAGCACTTAAGTTGGGAGGAAGGGCAGTAAGTTAATACCTTGCTGTTTGACGTTACCAACAGAATAAGCACCGGGCTAACTTCGTGCCAGCAGCCGCGGTAATACGAAGGGTGCAAGCGTTAATCGGAATTACTGGGCGTAAAGCGCGCGTAGGTGGTTCAGCAAGTTGGATGTGAAATCCCCGGGCTCAACTGG…	NT
70	4	23	DDRC30	DDRC	2019-08-11	pus swab		N													39	TGAGCCTAAGGTTCGGATAGCTAGCGTGTGCTAAGGCTACAGGCACGATTCCGTTACCTGTTCGAGAGGATGATCAGTTCAACTCGGACTGAGACACGTCAGACTCCTACGGGAGGCAGCAGTGGGGAATATTGACAATGGGCGAAGCTGATCAGCATGCGCGTGTGTGAGAGGTCTTCGGATTGTTAAGCACTTAAGTGGGAGGAAGGGCAGTAAGTAATACCTTGCTGTTTTGACGTACCAACAGAATAAGCACCGGCTAACTTCGTGCCAGCAGCCGCGGTAATACGAAGGGTGCAAGCGTTAATCGGAATTACTGGGCGTAAAGCGCGCGTAGGTGGTTCAGCAAGTTGGATGTGAAATCCCCGGGGCTCAACTGGGAACTGCATCCAAAACTAC…	NT
71	4	23	DDRC31	DDRC	2019-08-11	pus swab		N													40	GCGACGATTCCGGTTAACTGTTCTGAGAGGATGATCAGTTCAACCTGACTGGAGAACCACCGTCAGACTCTACGGAGGCAGCAGTGGGGATATTGACATGGCGAAGCTGATCCAGCCATGCCGCGTGTGTTGAGAAGGTCCTCGGATGTAAGCACTTAGTTGGGAGGAAGGGCAGTAAGTAATACCTTGCTGTTTTGACGTTACCAACAGAATAAGCACCGGCTAACTTCGTGCCAGCAGCCGCGGTAATACGAAGGGTGCAAGCGTTAATCGGAATTACTGGGCGTAAAGCGCGCGTAGGTGGTTCAGCAAGTTGGATGTGAAATCCCCGGGCTCAACTGGGAACTGCATCCAAAACTACTGAGCTAGAGTACGGTAGAGGGTGGTGGAATTTCCTGT…	NT
72	3	28	U5523	AIMS	?/6-7/19		antibiogram only done once	N													41		NT
73	3	28	O1417	AIMS	?/6-7/19		antibiogram only done once	N													42		NT
74	3	28	O1427	AIMS	?/6-7/19		antibiogram only done once	N															NT
75	3	28	U6050	AIMS	?/6-7/19		antibiogram only done once	N													43		NT
76	3	28	U6044	AIMS	?/6-7/19		antibiogram only done once	N													44		NT
77	3	28	U6086	AIMS	?/6-7/19		antibiogram only done once	N													45		NT
78	3	28	U6120	AIMS	?/6-7/19		antibiogram only done once	N													46		NT
79	3	28	O1563	AIMS	?/6-7/19		antibiogram only done once	N													47		NT

## Sheet: Sheet2
Strain	Source	Aminoglycosides			Fluoroquinolone		Cephalosporin	Penicillin		Monobactam	Carbapenem		Polymyxin
		AMK	GEN	TOB	CIP	LEV	CAZ	PIP	TIC	AZM	IMI	MRP	CL
B12197	blood															Resistant
B6851	blood															Intermediate
DDRC3	urine															Sensitive
DDRC5	urine
DDRC6	pus
DDRC10	pus swab
DDRC11	pus swab
DDRC14	pus swab
DDRC15	pus swab
DDRC16	blood
DDRC20	pus swab
DDRC21	pus swab
DDRC22	pus swab
DDRC23	pus swab
DDRC24	pus swab
DDRC25	pus
DDRC27	pus swab
DDRC28	pus swab
DDRC29	pus swab
DDRC30	pus swab
DDRC31	pus swab
E502	ear swab
NHPA1	-
O1222	tissue
O2215	tissue
O222	tissue
O2254	tissue
O2255	tissue
O2296	tissue
O2299	tissue
O2324	tissue
O238	tissue
O251	Bone/LT foot
O259	drain fluid
P149	pus
P1565	pus
P2	tissue
P4	-
S1226	E T suction tip
U4933	urine
U735	urine
U804	urine
U813	urine
U8633	urine
U8653	urine
U872	urine
